# Supplementary material for: Comparison Between a Standard and SalivaDirect RNA Extraction Protocol for Molecular Diagnosis of SARS-CoV-2 Using Nasopharyngeal Swab and Saliva Clinical Samples
Source: Front Bioeng Biotechnol. 2021 Mar 29;9:638902. doi: 10.3389/fbioe.2021.638902 (PMC8040950; doi:10.3389/fbioe.2021.638902)
Supplement: Supplementary file 1 [file Table_1.XLSX]

## Sheet: Hoja1
No.	Gold standard protocol (QIAamp Viral RNA Mini, Qiagen, Maryland, USA)			SalivaDirect protocol with 2.5 µl (20mg/ml) proteinase K (Vogels et al., 2020)
	Ct gene E nasopharyngeal swab	Ct gene RdRp nasopharyngeal swab	Result	Ct gene E nasopharyngeal swab	Ct gene RdRp nasopharyngeal swab	Result	Ct gene E saliva	Ct gene RdRp saliva	Result
1	16	22	Positive	18	20	Positive	17	20	Positive
2	16	23	Positive	17	20	Positive	14	23	Positive
3	18	29	Positive	17	35	Positive	17	26	Positive
4	19	24	Positive	18	22	Positive	19	24	Positive
5	21	27	Positive	22	25	Positive	21	40	Positive
6	21	24	Positive	28	30	Positive	9	32	Positive
7	21	34	Positive	22	28	Positive	15	30	Positive
8	22	25	Positive	24	27	Positive	19	32	Positive
9	23	27	Positive	20	26	Positive	15	16	Positive
10	28	29	Positive	25	28	Positive	30	32	Positive
11	30	28	Positive	27	30	Positive	9	32	Positive
12	33	29	Positive	30	25	Positive	32	20	Positive
13	33	27	Positive	35	33	Positive	32	30	Positive
14	33	27	Positive	28	32	Positive	30	12	Positive
15	33	28	Positive	35	32	Positive	32	24	Positive
16	34	28	Positive	28	18	Positive	29	26	Positive
17	34	26	Positive	28	30	Positive	12	33	Positive
18	34	27	Positive	18	33	Positive	10	28	Positive
19	34	32	Positive	33	35	Positive	NA	31	Negative
20	35	31	Positive	31	29	Positive	30	30	Positive
21	37	28	Positive	32	33	Positive	25	25	Positive
22	37	27	Positive	30	32	Positive	10	25	Positive
23	38	28	Positive	35	30	Positive	30	20	Positive
24	38	28	Positive	38	37	Positive	NA	38	Negative
25	38	29	Positive	33	39	Positive	NA	38	Negative
26	38	28	Positive	NA	33	Negative	NA	40	Negative
27	39	28	Positive	33	25	Positive	32	28	Positive
28	39	29	Positive	37	33	Positive	39	32	Positive
29	40	28	Positive	32	25	Positive	37	26	Positive
30	40	28	Positive	NA	38	Negative	10	40	Positive
